# Supplementary material for: The Influence of Time and Storage Conditions on the Antioxidant Potential and Total Phenolic Content in Homemade Grape Vinegars
Source: Molecules. 2021 Dec 15;26(24):7616. doi: 10.3390/molecules26247616 (PMC8703868; doi:10.3390/molecules26247616)
Supplement: Supplementary file 1 [file molecules-26-07616-s001.zip]

Archive with 3 entries (3 files):
- Table S1 supplementary material.pdf
- Table S2 supplementary material.pdf
- Table S3 supplementary material.pdf
